# Supplementary material for: Transcriptomic Convergence in Autism Spectrum Disorder: Synaptic, Immune‐Glial and RNA‐Regulatory Axes in the Human Cerebral Cortex
Source: Int J Dev Neurosci. 2026 Jul 9;86(5):e70157. doi: 10.1002/jdn.70157 (PMC13348487; doi:10.1002/jdn.70157)
Supplement: Supplementary file 1 — Table S1: Supporting Information. [file JDN-86-0-s001.xlsx]

## Sheet: main_table_core_evidence
study_id_submission	internal_record_id	citation	cortical_region	platform_summary	asd_n	control_n	independent_dataset	main_relevance_to_review	major_caveat	supports_core_claim	level_of_convergence	confidence_rating	include_in_figure_logic
S03	FT-003	Chen et al. 2020	FC BA9; TC BA22/41/42	bulk	45	43	no - reused published cohort	circRNA and RNA-processing dysregulation	Reused cortical cohort; many axes remain computationally inferred	partial	moderate	moderate	yes
S04	FT-004	Chow et al. 2012	DLPFC BA9/46	bulk	15	18	yes - primary independent cohort	age-dependent cortical heterogeneity in DLPFC	Small male-only single-region cohort with heterogeneous age-stratified effects	partial	low	moderate	no
S05	FT-005	Dias et al. 2024	frontal cortex	single-nucleus	13	7	yes - primary independent cohort	cell-type specificity and syndromic versus idiopathic contrast	Mixed ASD cohort with strong dup15q-driven signal and single-region scope	partial	moderate	moderate	no
S06	FT-006	Gandal et al. 2022	BA17; BA3/1/2/5; BA44/45; BA38; BA7; BA39/40; BA24; BA20/37; BA41/42/22; BA9; BA4/6	bulk with single-nucleus follow-up	49	54	yes - primary independent cohort	multicortical recurrent neuronal-down and glial-up programs	Cell-type support is indirect and follow-up subset is smaller than the bulk cohort	direct	high	high	yes
S08	FT-008	Ginsberg et al. 2012	BA19 occipital cortex	bulk	9	9	yes - primary independent cohort	regional heterogeneity with mitochondrial and translation signals	Very small BA19 cortical sample and mixed cortex-cerebellum design	partial	low	moderate	no
S11	FT-011	Gupta et al. 2014	BA19; BA10; BA44	bulk	32	40	yes - primary independent cohort	multi-region immune-glial upregulation plus neuronal downregulation	Regional sampling is weighted toward BA19 and cell-type inference is bulk-based	direct	high	high	yes
S12	FT-012	Irimia et al. 2014	BA41; BA42; BA22	bulk	12	12	yes - primary cohort subset	microexon and splicing dysregulation	Deep splicing analysis used a selected STG subset with strongest signal	direct	moderate	moderate	yes
S15	FT-015	Lee et al. 2019	BA9 frontal cortex; BA41/42/22 temporal cortex	bulk	56	40	yes - primary independent cohort	allele-specific expression and snoRNA-linked regulation	Specialized regulatory axis rather than broad cortical convergence; mixed cohort structure	partial	moderate	moderate	no
S18	FT-018	Lombardo et al. 2017	BA9; BA41/42; BA10; BA44; BA19	bulk tissue			no - public dataset reanalysis	hierarchical cross-dataset transcriptomic convergence	Entirely based on reused public cohorts with partial overlap	partial	moderate	moderate	yes
S20	FT-020	Parikshak et al. 2016	frontal cortex BA9; superior temporal gyrus/temporal cortex BA41/BA42/BA22	bulk tissue	48	49	partial - primary cohort with documented prior-sample overlap	large cortical RNA-seq anchor for neuronal, glial, lncRNA, and splicing changes	Includes cohort overlap with earlier studies and a dup15q component	direct	high	high	yes
S21	FT-021	Parras et al. 2018	human prefrontal cortex BA8/9 or BA9; human temporal cortex BA41/BA42/BA22; mouse somatosensory cortex for electrophysiology and cortical pyramidal neurons for spine assays	bulk tissue	54	55	no - reused human cohort plus model-system work	CPEB4-linked post-transcriptional and microexon dysregulation	Human cortical evidence reuses prior cohort and mechanistic depth relies partly on mouse work	partial	moderate	moderate	yes
S23	FT-024	Ramaswami et al. 2020	frontal cortex BA9; temporal cortex BA41/42/22	bulk tissue assays; external single-nucleus/cell-type marker datasets used only for enrichment analyses	48	45	no - integrative reanalysis of published datasets	multi-omic support for recurrent but non-uniform convergence	No new cohort; synthesis built entirely from published datasets	partial	high	moderate	yes
S30	FT-031	Tran et al. 2019	frontal cortex BA9; temporal cortex BA41/42/22	bulk RNA-seq and bulk post-mortem tissue assays; no single-cell transcriptomics	35	34	mixed - reused discovery cohort plus independent replication	shared cortical RNA-editing dysregulation	Discovery arm reuses prior cohort and study includes cerebellar comparisons	partial	moderate	moderate	yes
S32	FT-033	Velmeshev et al. 2019	prefrontal cortex (PFC); anterior cingulate cortex (ACC)	single-nucleus RNA-seq primary; matched bulk RNA-seq and external bulk RNA-seq deconvolution used as supporting analyses	15	16	yes - primary independent cohort	single-nucleus cell-type-specific ASD cortical pathology	Restricted to ACC/PFC and limited age range	direct	high	high	yes
S33	FT-034	Velmeshev et al. 2020	prefrontal cortex/PFC; Brodmann area 10; Brodmann area 44; superior temporal gyrus/STG; Brodmann area 19	bulk RNA-seq and DNA methylation in ASD/control cohorts; external single-cell RNA-seq reference used for cell-type enrichment	39	46	mixed - new cohort plus external public datasets	cross-region cell-type-informed cortical synthesis	Mixed design with one new PFC cohort plus multiple reused public datasets	partial	moderate	moderate	yes
S34	FT-035	Voineagu et al. 2011	prefrontal cortex BA9; superior temporal gyrus BA41/42; temporal cortex BA22 for selected cases when BA41/42 was unavailable; frontal cortex BA44/45 replication cohort	bulk tissue microarray and bulk RNA-seq	16	16	partial - primary cohort with partially overlapping replication set	foundational convergent cortical pathology and regional attenuation	Replication cohort is small and only partly independent; study includes cerebellum	direct	high	high	yes
S35	FT-036	Wamsley et al. 2024	prefrontal/frontal cortex BA9 and, to a smaller extent, BA4/6	single-nucleus RNA-seq primary; single-nucleus ATAC-seq and layer-specific spatial transcriptomics as orthogonal/supporting assays; pseudobulk analyses used computationally	33	30	yes - primary independent cohort	large frontal-cortex single-nucleus multiomic anchor study	Single-region frontal focus with a small dup15q subset and snATAC count mismatch	direct	high	high	yes
S37	FT-038	Wu et al. 2016	frontal cortex BA9; temporal cortex BA41/42/22	bulk tissue small RNA-seq/miRNA-seq; matched bulk mRNA RNA-seq integration; bulk hNPC RNA-seq after miRNA overexpression; no single-cell assay			yes - primary independent cohort	miRNA-mediated post-transcriptional convergence linked to mRNA programs	Bulk tissue design with cellular heterogeneity and no new independent cortical replication cohort	direct	moderate	moderate	yes
S41	FT-042	Zhang et al. 2023	superior temporal gyrus / temporal cortex; exact Brodmann area not explicitly assigned to new samples in this paper, but prior comparison used BA41/BA42/BA22 bulk tissues	bulk tissue RNA-seq plus LCM neuron-enriched bulk RNA-seq; no single-cell or single-nucleus RNA-seq generated	27	32	yes - primary independent cohort	bulk and neuron-enriched STG evidence for inflammatory and splicing changes	Single-region focus with partial PMI missingness and QC count inconsistency	direct	moderate	moderate	yes

## Sheet: notes
field	explanation
purpose	Compact manuscript-facing table containing only studies currently classified as strongest and most interpretable evidence (include_in_main_table = yes).
study_id_submission	Sequential journal-facing identifier aligned to the submission evidence matrix.
internal_record_id	Internal audit identifier retained for traceability to the master workbook.
main_relevance_to_review	Short statement describing why the study is included in the core manuscript table.
major_caveat	Short reviewer-facing caution intended to prevent overstatement of each study.
